# Supplementary material for: Combination of metagenomic next-generation sequencing and conventional tests unraveled pathogen profiles in infected patients undergoing allogeneic hematopoietic stem cell transplantation in Jilin Province of China
Source: Front Cell Infect Microbiol. 2024 Mar 19;14:1378112. doi: 10.3389/fcimb.2024.1378112 (PMC10985322; doi:10.3389/fcimb.2024.1378112)
Supplement: Supplementary file 1 [file Table_1.xlsx]

## Sheet: Sheet1
Table S1 Information of all samples
Case	Sex	Age	Sample type	Final diagnosis: Infection type	mNGS+CT vs final diagbosis	mNGS	mNGS vs final diagnosis	Conventional tests	Conventional tests vs final diagnosis	Prognosis
Case1	female	22	BALF	Viral infection	True-positive	Positive	True-positive	Positive	True-positive	Abandoned
Case2	female	55	BALF	No infection	False-positive	Positive	False-positive	Negative	True-negative	Improved
Case3	female	34	BALF	No infection	False-positive	Positive	False-positive	Negative	True-negative	Improved
Case4	female	31	Blood	Viral infection	True-positive	Positive	True-positive	Positive	True-positive	Improved
Case5	male	27	BALF	Viral infection	True-positive	Positive	False-negative	Positive	True-positive	Improved
Case6	male	10	Blood	Viral infection	False-negative	Positive	False-negative	Positive	False-negative	Improved
Case7	male	14	Blood	Viral infection	False-negative	Negative	False-negative	Negative	False-negative	Dead
Case8	male	59	Blood	Viral infection	True-positive	Positive	True-positive	Positive	True-positive	Abandoned
Case9	male	40	CSF	No infection	False-positive	Negative	True-negative	Positive	False-positive	Improved
Case10	male	22	Blood	Indefinite	/	Negative	/	Negative	/	Improved
Case11	female	26	CSF	Viral infection	False-negative	Negative	False-negative	Positive	False-negative	Improved
Case12	male	44	Blood	No infection	False-positive	Negative	True-negative	Positive	False-positive	Improved
Case13	male	22	Blood	Indefinite	/	Negative	/	NA	/	No effect
Case14	male	54	CSF	Indefinite	/	Negative	/	Negative	/	No effect
Case15	male	41	BALF	Indefinite	/	Negative	/	Negative	/	Improved
Case16	female	41	Blood	fungal	True-positive	Positive	False-negative	Positive	True-positive	Improved
Case17	male	44	BALF	Viral infection	True-positive	Positive	False-negative	Positive	True-positive	Improved
Case18	male	22	BALF	Indefinite	/	Negative	/	Negative	/	Improved
Case19	female	50	Blood	Indefinite	/	Negative	/	Negative	/	Improved
Case20	female	56	BALF	bacterial	True-positive	Positive	True-positive	Negative	False-negative	Improved
Case21	female	14	CSF	No infection	True-negative	Negative	True-negative	Negative	True-negative	No effect
Case22	male	21	Blood	Viral infection	True-positive	Negative	False-negative	Positive	True-positive	Improved
Case23	male	38	BALF	Viral infection	True-positive	Positive	False-negative	Positive	True-positive	Improved
Case24	male	35	BALF	Viral infection	False-negative	Negative	False-negative	Negative	False-negative	Improved
Case25	male	45	Blood	Indefinite	/	Negative	/	Positive	/	Improved
Case26	female	32	Blood	Viral infection	True-positive	Positive	True-positive	Positive	True-positive	Dead
Case27	male	19	BALF	Viral infection	True-positive	Positive	True-positive	Positive	True-positive	Improved
Case28	male	28	CSF	Viral infection	True-positive	Positive	True-positive	Negative	False-negative	Improved
Case29	male	29	Blood	Viral infection	True-positive	Positive	True-positive	Positive	True-positive	Dead
Case30	male	51	Blood	No infection	True-negative	Negative	True-negative	Negative	True-negative
Case31	female	29	Blood	No infection	True-negative	Negative	True-negative	Negative	True-negative
Case32	male	65	BALF	Indefinite	/	Negative	/	Positive	/	Not discharged
Case33	male	41	Hydropericardium	Indefinite	/	Positive	/	Negative	/	No effect
Case34	male	41	Blood	Indefinite	/	Negative	/	Negative	/	No effect
Case35	female	35	BALF	fungal+bacterial	False-negative	Positive	False-negative	Negative	False-negative	No effect
Case36	female	35	Blood	bacterial	True-positive	Positive	False-negative	Positive	True-positive	No effect
Case37	male	21	Blood	Indefinite	/	Positive	/	Positive	/	Dead
Case38	male	21	Blood	Indefinite	/	Positive	/	Positive	/	Dead
Case39	male	55	Blood	Viral infection	True-positive	Negative	False-negative	Positive	True-positive	No effect
Case40	male	55	Drainage liquid	Indefinite	/	Positive	/	Positive	/	Improved
Case41	female	32	Blood	Viral infection	True-positive	Negative	False-negative	Positive	True-positive	Improved
Case42	female	33	Blood	bacterial	True-positive	Positive	True-positive	Negative	False-negative	Improved
Case43	male	16	BALF	Viral infection	True-positive	Positive	True-positive	Positive	True-positive	Dead
Case44	male	16	Blood	Viral infection	NA	Positive	True-positive	NA	NA	Dead
Case45	male	38	Blood	Indefinite	/	Negative	/	Positive	/	Dead
Case46	male	38	BALF	Viral infection	True-positive	Positive	True-positive	Positive	True-positive	Dead
Case47	female	22	CSF	Viral infection	True-positive	Negative	False-negative	Positive	True-positive	Improved
Case48	female	22	BALF	fungal	True-positive	Positive	True-positive	Positive	False-negative	Improved
Case49	female	12	Blood	Viral infection	True-positive	Positive	False-negative	Positive	True-positive	Improved
Case50	female	13	CSF	Viral infection	True-positive	Positive	True-positive	Negative	False-negative	Improved
Case51	female	21	Blood	Viral infection	True-positive	Positive	True-positive	Positive	True-positive	Improved
Case52	female	21	BALF	Viral infection	False-negative	Positive	False-negative	Negative	False-negative	No effect
Case53	male	34	Drainage liquid	Indefinite	/	Negative	/	Negative	/	No effect
Case54	male	34	BALF	Indefinite	/	Negative	/	Negative	/	No effect
Case55	female	54	Blood	No infection	True-negative	Negative	True-negative	Negative	True-negative	/
Case56	female	54	Hydrothorax	Viral infection	True-positive	Negative	False-negative	Positive	True-positive	/
Case57	female	26	BALF	Viral infection	True-positive	Positive	True-positive	Positive	True-positive	/
Case58	female	26	BALF	fungal	True-positive	Positive	True-positive	Positive	False-negative	/
Case59	female	30	Blood	bacterial	NA	Positive	True-positive	NA	NA	/
Case60	female	30	Blood	bacterial	NA	Positive	True-positive	NA	NA	/
Case61	female	60	Blood	Indefinite	/	Negative	/	NA	/	/
Case62	female	60	Blood	Indefinite	/	Negative	/	NA	/	/
Case63	female	12	BALF	Viral infection	True-positive	Positive	True-positive	Positive	True-positive	/
Case64	female	12	BALF	Viral infection	True-positive	Positive	False-negative	Positive	True-positive	/
